# Supplementary material for: Inhibiting Leishmania donovani Sterol Methyltransferase to Identify Lead Compounds Using Molecular Modelling
Source: Pharmaceuticals (Basel). 2023 Feb 21;16(3):330. doi: 10.3390/ph16030330 (PMC10054574; doi:10.3390/ph16030330)
Supplement: Supplementary file 1 [file pharmaceuticals-16-00330-s001.zip]

Archive with 1 entries (1 files):
- pharmaceuticals-2009824-supplementary.pdf
